# Supplementary material for: Extracellular Soluble Membranes from Retinal Pigment Epithelial Cells Mediate Apoptosis in Macrophages
Source: Cells. 2021 May 13;10(5):1193. doi: 10.3390/cells10051193 (PMC8153131; doi:10.3390/cells10051193)
Supplement: Supplementary file 1 [file cells-10-01193-s001.zip]

Archive with 1 entries (1 files):
- cells-1184347-supplementary.pdf
